# Supplementary material for: Efficacy and safety of sofosbuvir plus daclatasvir in hemodialysis patients with genotype 1b or 2a hepatitis C virus infection: a single-arm, prospective real-world study
Source: Front Med (Lausanne). 2025 Jul 9;12:1576654. doi: 10.3389/fmed.2025.1576654 (PMC12283709; doi:10.3389/fmed.2025.1576654)
Supplement: Supplementary file 1 [file Table_1.xls]

## Sheet: Sheet1
姓名	性别	出生年份	HD(Y)	ID	身高（厘米）	干体重（千克）		血压（mmHg）	基础病	病毒学								血常规					生化													凝血功能						人IL28	胰岛素功能2项		B超	ECG	胸片
										HCV抗体	HCV-RNA（IU/ml）		HCV-RNA分型	HBV-M(HBsAg、HBsAb、HBeAg、HBeAb、HBcAb）	HBV-DNA（IU/ml）	梅毒螺旋体抗体	艾滋病抗原、抗体	WBC(10^9/L)	NE(10^9/L)	RBC(10^12/L)	Hb(g/L)	PLT(10^9/L)	TP(g/L)	ALB(g/L)	TBIL(umol/L）	DBIL(umol/L）	ALT(U/L)	AST(U/L)	ALP(U/L)	BUN(U/L)	Cr(U/L)	APRI		AST/PLT	AFP(ng/ml）	PT(s）%	PT(A)	INR	FIB(g/L)	APTT(S)	APTT（R)		C肽（ng/ml）	胰岛素（uU/ml）
基线
郭玉贵	M	63	10	3000669898	176	67.6		161/93	高血压；糖尿病	阳性	4.426*10^4	4.64601	1b	4、5（+）		阴性	阴性	6.27	4.34	3.99	118	173	73	44	4	1.3	19	19	94	32.8	1106	0.31379	10.9827	0.109827	2.09	10.7	118.6	0.93	3.56	26.5	0.91	C/C	12.66	7.19	肝脏弥漫性损害	窦率，一度房室传导阻滞	双肺未见明显异常，主动脉硬化
马惠琴	F	66	14	3000227998	157	55.4		138/75	糖尿病	阳性	8.097*10^3	3.90832	2a	2、5（+）		阴性	阴性	2.19	1.35	3.24	111	64	64	39	5.1	2.8	9	10	190	22.7	551	0.446429	15.625	0.15625											肝硬化、轻度脂肪肝	窦率，ST段改变，Q-T间期延长
王海	M	70	16	3000151185	175	68		170/92	高血压；糖尿病	阳性	4.05*10^6	6.60746	1b	5（+）		阴性	阴性	7.4	5.07	4.97	142	191	78	42	5.7	2.4	25	11	109	23.5	1101	0.164547	5.75916	0.0575916	1.17	10.3	99.8	0.89	3.14	23.2	0.8	C/C	23.47	12.86	肝脏弥漫性损害	窦率	未见明显异常
赵昆	M	69	9	100234166	177	57.8		145/82	高血压；糖尿病	阳性	4.57*10^5	5.65992	1b	5（+）		阴性	阴性	4.66	3.14	2.55	78	234	57	28	3.7	1.8	8	13	51	33	692	0.15873	5.55556	0.0555556	2.16	11.2	86.4	0.97	438	31.7	1.09				肝脏弥漫性损害	窦率
刘秀英	F	71	13	100229538	161	66.8		150/92	高血压；	阳性	2.02*10^5	5.30535	1b	2、5（+）		阴性	阴性	4.55	2.84	3.64	110	128	61	30	7.5	3.1	25	33	173	18.4	512	0.736607	25.7812	0.257812	1.42	12.1	0.874	1.05	3.71	26.3	0.91	C/C	3.43	16.18	肝硬化、门静脉高压		未见明显异常
周海新	F	51	7	B00012835	167	44.6		135/62		阳性	1.34*10^6	6.1271	1b	2、5（+）		阴性	阴性	5.1	3.6	3.84	1.6	184	72	32	4.2	2.2	16	25	88	25.7	861	0.388199	13.587	0.13587		9.8	105.3	0.85	4.18	24.8	0.86				肝脏弥漫性损害
田锡林	M	60	6	999000159 9014968	180	73.2		152/83	高血压；	阳性	1.18*10^6	6.07188	1b	5（+）		阴性	阴性	6.17	3.46	3.58	114	125	65	38	3.7	2.4	19	16	192	30.6	1148	0.365714	12.8	0.128	2.66	10.2	101.5	0.89	3.7	25	0.86	C/C	8.52	1.94	肝脏弥漫性损害
马春华	M	63	7	3000015268 100187744	180	63.8		89/67	高血压；糖尿病	阳性	2.793*10^5	3.90832	1b	5（+）		阴性	阴性	3.99	2.32	3.46	112	93	72	36	4.4	2.7	32	40	147	20	652	1.22888	43.0108	0.430108	2.26	11.2	86.4	0.97	4.17	30.4	1.05		27.12	63.59	肝硬化失代偿期
马连赏	M	63	6	3000161780	170	65		132/77	高血压；糖尿病	阳性	1.104*10^7	5.44607	2a	（-)		阴性	阴性	6.99	4.61	4.91	138	132	82	43	7.1	3.1	9	19	196	17	705	0.411255	14.3939	0.143939	1.74	10.8	92	0.94	4.54	19.6	0.68				肝硬化、门静脉高压
罗健	M	35	2	3000476900	172	67.6		136/87	高血压；	阳性	6.67*10^6	6.82413	1b	4、5（+）		阴性	阴性	7.37	4.569	6.03	124	65	76	37	4.6	1.8	77	46	95	26.6	1100	2.02198	70.7692	0.707692	3.35	11.6	81.4	1.01	2.87	26.6	0.92	C/C	17.88	64.49	肝脏弥漫性损害
陈霞	F	49	3	3001151591	160	53.4		143/92	高血压；	阳性	1.74*10^4	4.24055	1b	（-)		阴性	阴性	3.84	2.09	3.19	77	136	65	34	4.1	1.4	11	21	221	32.7	99.1	0.441176	15.4412	0.154412	2.02	11.1	108.3	0.96	2.78	24.3	0.84	C/C	6.78	6.21	肝脏弥漫性损害
郑家林	M	55	6	3000941138		62.8		142/87	高血压；糖尿病	阳性	1.98*10^7	7.29667	1b	2、5（+）		阴性	阴性	5.02	2.76	3.04	89	196	54	31	5.2	2.1	21	24	56	12.2	821	0.349854	12.2449	0.122449	1.82	11.2	86.5	0.97	4.6	30.2	1.04	C/C			肝脏弥漫性损害，脾大，门脾静脉扩张
高筠皓	M	45	4	3000964414		61.6		173/92	高血压；	阳性	4.723*10^6	6.67422	1b	2、4、5（+）	<20	阴性	阴性	4.46	2.34	2.72	73	150	55	33	4.7	2.2	23	29				0.552381	19.3333	0.193333											肝脏弥漫性损害
周明	M	44	4	3000896206		64.6		152/79	高血压；	阳性	3.29*10^6	6.5172	1b	1、3、5（+）	32.2	阴性	阴性	3.54	2.84	3.64	110	128	61	34	4.1	1.4	11	21	106	48.8	1231	0.46875	16.4062	0.164062	3.63	11.7	80.2	1.02	3.52	29.2	1.01	C/C			肝脏弥漫性损害
玛都	M	50	2	3001037309		71.4		143/78	高血压；	阳性	4.2*10^4	4.62325	1b	（-)		阴性	阴性	2.75	1.98	2.4	67	70	75	38	3.3	2	11	11	75	13.9	731	0.44898	15.7143	0.157143	2.83	12.8	70.9	1.12	2.71	28.4	0.98	C/C	12.61	40.28	肝硬化
崔世振	M	59	4	3001252139		65.2		157/77	高血压；	阳性	1.118*10^7	7.04844	1b	（-)		阴性	阴性	6.18	4.06	4.53	152	110	72	36	7.4	2.8	20	19	93	29.5807	807	0.493506	17.2727	0.172727	6.62	11.3	88.6	0.98	1.65	28	0.97	C/C	24.38	11.89	肝脏弥漫性损害
	2021-12-04	57.0625	7.0625			63.05						5.68156						4.465			109.5	90					15.5	15			769	0.561924		0.166667
																																0.460408		#DIV/0!
1周																																0		#DIV/0!
郭玉贵	M	1957年		3000669898				151/89			<15																					0		#DIV/0!
马惠琴	F	1954		3000227998				138/70			<15																					0		#DIV/0!
王海	M	1950		3000151185				170/88			<15																					0		#DIV/0!
赵昆	M	1951		100234166				150/91			<100							6.49	3.97	3.45	111	191	74	37	5.3	2.7	8	14	76	11	539	0		0.0732984
刘秀英	F	1949		100229538				146/79			<15							5.38	4.2	3.72	119	96	63	29	3.6	1.9	13	20	186	24.6	582	0		0.208333
周海新	F	1969		B00012835				135/88			<15							5.1	3.6	3.84	116	184	77	34	4.3	1.8	8	16	84	22.7	902	0		0.0869565
田锡林	M	1960		999000159 9014968				152/79			<15							5.98	2.91	3.63	112	171	65	38	4	1.9	7	13	190	29.8	1092	0		0.0760234
马春华	M	1957		3000015268 100187744				93/63			<15							7.3	5.57	3.8	121	91	71	34	3.8	2.6	14	17	130	26.4	810	0		0.186813
马连赏	M	1957		3000161780				137/72			5.56*10^1																							#DIV/0!
罗健	M	1985		3000476900				140/92			7.44*10^2																							#DIV/0!
陈霞	F	1971		3001151591				152/99			<15																							#DIV/0!
郑家林	M	1965		3000941138				150/90			1.75*10^2							3.36	2.15	2.87	84	157	56	32	10.1	3.7	21	16	184	7.2	478			0.101911
高筠皓	M	1975		3000964414				165/95			<15							4.96	2.93	2.6	68	232	60	36	5	2.9	41	24	108	20.4	808			0.103448
周明	M	1976		3000896206				152/83			2.03*10^4							2.39	1.61	3.3	109	66	68	38	4.7	3.1	49	37	431	29.7	928			0.560606
玛都	M	1970		3001037309							<15																							#DIV/0!
崔世振	M	1951		3001252139				151/73			<15							6.55	4.81	3.87	124	98	70	35	4.6	1.9	7	13	94	28.5	881			0.132653
4周																																		#DIV/0!
郭玉贵	M	1957年		3000669898							<15							4.3	2.92	4.03	118	155	67	40	4.3	1.8	14	16	67	35.2	1156			0.103226
马惠琴	F	1954		3000227998				139/82										2.78	1.73	3.16	110	85	61	38	5	2.4	7	12	41.49	35.8	643			0.141176
王海	M	1950		3000151185				162/83			<100							6.63	4.83	4.51	129	193	75	43	3.5	1.5	8	6	90	27.2	1065			0.0310881
赵昆	M	1951		100234166				153/87			<15							6.12	3.71	3.57	114	171	71	36	5.6	2.4	6	10	67	13.8	583			0.0584795
刘秀英	F	1949		100229538				148/80			<15							3.71	2.46	3.15	108	105	69	35	8.3	2.7	18	28	109	22.7	58.2			0.266667	2.32
周海新	F	1969		B00012835							<15							4.12	2.99	3.61	107	176	72	32	4.1	1.8	8	17	80	27.8	849			0.0965909
田锡林	M	1960		999000159 9014968				157/69			<15							5.67	3.55	3.55	109	156	67	39	4.2	1.7	7	15	193	30.4	1246			0.0961538
马春华	M	1957		3000015268 100187744				92/66			<100							3.17	1.79	2.8	84	74	70	36	3.3	1.9	6	11	70	17.1	563			0.148649
马连赏	M	1957		3000161780				139/82			<15							7.21	4.93	3.99	109	126	71	37	5.6	2.6	6	13		23.6	702			0.103175	1.58
罗健	M	1985		3000476900				151/86																										#DIV/0!
陈霞	F	1971		3001151591				132/86			<15							3.4	2.02	3.45	85	104	66	34	4.2	1.4	6	12	221	19.4	968			0.115385
郑家林	M	1965		3000941138				144/85			<15							5.53	3.34	3.1	92	179	60	35	8.1	3.5	37	32	274	9.4	592			0.178771
高筠皓	M	1975		3000964414				168/87			<15							5.38	3.22	2.75	75	203	64	36	4.9	2.8	12	17	109	21	907			0.0837438	2.48
周明	M	1976		3000896206				149/89			<15							2.54	1.52	3.27	111	69	74	40	9.2	4.7	10	22	419	17.2	728			0.318841
玛都	M	1970		3001037309							<15																							#DIV/0!
崔世振	M	1951		3001252139				155/82																										#DIV/0!
12周																																		#DIV/0!
郭玉贵	M	63		3000669898				161/77			<100							6.51	4.38	4.16	125	160	75	42	4.5	1.7	37	19	87	36.1	1076			0.11875
马惠琴	F	66		3000227998							<15							2.99	2.03	3.54	125	77	67	38	6.4	2.8	7	14		30.8	908			0.181818
王海	M	70		3000151185				169/77			<100							5.29	3.45	3.85	108	149	71	41	3.7	1.9	9	6	76	25.9	938			0.0402685
赵昆	M	69		100234166				143/83			<15							5.92	3.45	354	114	191	76	41	6	2.6	7	8	70	19	644			0.0418848
刘秀英	F	71		100229538				151/88			<15							5.82	3.96	3.34	109	92	64	34	6	3.1	50	50	153	35.3	857			0.543478
周海新	F	51		B00012835				145/82			<15							6.22	4.51	3.29	96	201	76	35	5.2	2.1	6	15	76	20.9	714			0.0746269
田锡林	M	60		999000159 9014968							<15							6.89	4.62	3.57	107	176	62	34	3.2	1.9	7	14	134	30.7	1172			0.0795455
马春华	M	63		3000015268 100187744				89/61			<15							4.18	2.34	3.89	123	76	71	37	3.4	1.3	11	13	75	26.3	936			0.171053
马连赏	M	63		3000161780				141/86			<15							6.11	4.66	2.69	80	158	68	37	9.4	4.4	9	14	150	17.6	665			0.0886076
罗健	M	35		3000476900				153/90																										0
陈霞	F	49		3001151591				143/90			<15							4.2	2.78	3.54	81	119	66	37	4.4	1.5	5	11	164	23.6	843			0.092437
郑家林	M	55		3000941138							<15							5.78	4.09	3.2	92	156	49	30	4.5	2.2	11	11		28.4	765			0.0705128
高筠皓	M	45		3000964414																														#DIV/0!
周明	M	44		3000896206				153/88			<15																							#DIV/0!
玛都	M	50		3001037309							<15																							#DIV/0!
崔世振	M	59		3001252139				161/84			<15							6.01	4.5	4.07	138	80	70	35	8.3	4	7	12	73	21.6	718			0.15
		#DIV/0!																																#DIV/0!
																																		#DIV/0!
24周																																		#DIV/0!
郭玉贵	M	1957年		3000669898				135/82			<100							5.43	4.02	2.83	83	173	64	38	2.6	1	11	15	75	26.4	1124	0.247729		0.0867052											肝实质弥漫性损害，胆囊壁毛糙	窦率，一度房室传导阻滞
马惠琴	F	1954		3000227998				152/72			<100							2.07	1.21	3.47	117	70	59	34	4.1	1.9	6	15		24.3	873	0.612245		0.214286											肝硬化结合临床
王海	M	1950		3000151185				139/83			<15							6.59	4.59	4.63	137	168	72	41	4.5	1.6	10	6	70	29.1	997	0.102041		0.0357143
赵昆	M	1951		100234166				145/91			<15							8.66	69.2	4.13	135	273	70	37	6.5	2.8	4	5	83	25.6	852	0.0523286		0.018315
刘秀英	F	1949		100229538				153/82			<15							4.42	2.8	3.69	115	97	64	33	3.9	2.1	42	48	195	28.9	1039	1.41384		0.494845	1.43
周海新	F	1969		B00012835				136/78			<15							4.86	3.56	4	121	141	68	35	2.9	1.2	8	15	64	29.7	827	0.303951		0.106383
田锡林	M	1960		999000159 9014968				153/72			<15							5.3	3.05	3.9	113	135	66	38	4.4	2.2	8	13	140	20.1	1113	0.275132		0.0962963
马春华	M	1957		3000015268 100187744							<15							3.48	2.12	3.69	126	70	67	36	6.5	3	7	17	83	16.5	796	0.693878		0.242857
马连赏	M	1957		3000161780				145/72			<15							6.42	4.46	3.84	107	133	64	35	2.6	1.3	8	13	91	17.9	715	0.27927		0.0977444
罗健	M	1985		3000476900				148/83			<15							7.37	4.569	6.03	124	65	77	38	4.4	1.7	11	7	72	30.1	1.9	0.307692		0.107692
陈霞	F	1971		3001151591				153/79			<15							3.47	1.64	4.66	128	150	72	36	5.3	1.8	11	22	84	25.4	831	0.419048		0.146667
郑家林	M	1965		3000941138														5.27909	9.20173	4.07909	118.727	134.091	67.5455	36.4545	4.33636	1.87273	11.4545	16	95.7	24.9091	833.536	0.428811
高筠皓	M	1975		3000964414																												0.378396
周明	M	1976		3000896206				160/88			<100
玛都	M	1970		3001037309				137/86			<15							1.9	1.16	2.91	99	60
崔世振	M	1951		3001252139
